# Supplementary material for: Characteristics of Pharmacists' Interventions Related to Proton-Pump Inhibitors in French Hospitals: An Observational Study
Source: Int J Clin Pract. 2022 Jun 28;2022:9619699. doi: 10.1155/2022/9619699 (PMC9256420; doi:10.1155/2022/9619699)
Supplement: Supplementary Materials — PPI-related DRPs among total DRPs according to year are presented in Appendix A. Nature of PPI-related DRPs according to year is presented in Appendix B. [file 9619699.f1.zip]

Archive with 3 entries (2 files):
- 9619699.f1/
- 9619699.f1/Appendix A (1).docx
- 9619699.f1/Appendix B (1).docx
